# Supplementary material for: Chromosomal Density of Cancer Up-Regulated Genes, Aberrant Enhancer Activity and Cancer Fitness Genes Are Associated with Transcriptional Cis-Effects of Broad Copy Number Gains in Colorectal Cancer
Source: Int J Mol Sci. 2019 Sep 19;20(18):4652. doi: 10.3390/ijms20184652 (PMC6770609; doi:10.3390/ijms20184652)
Supplement: Supplementary file 1 [file ijms-20-04652-s001.zip]

Archive with 7 entries (7 files):
- SupplementaryTable 1.docx
- new Supplementary Figure 1.docx
- new Supplementary Figure 2.docx
- Supplementary Fig 3.docx
- supplementary Fig 4.tif
- supplementary Fig 5.tif
- supplementary Fig 6.tif
